# Supplementary material for: Liverworts of Magadan: Life on the Edge of Beringia
Source: Plants (Basel). 2023 Nov 22;12(23):3928. doi: 10.3390/plants12233928 (PMC10708503; doi:10.3390/plants12233928)
Supplement: Supplementary file 1 [file plants-12-03928-s001.zip]

Archive with 3 entries (3 files):
- Suppl.material_Table S1_new.xlsx
- Suppl.material_Table S2.xlsx
- Suppl.material_Table S3.xlsx
