# Supplementary material for: Liverworts of Magadan: Life on the Edge of Beringia
Source: Plants (Basel). 2023 Nov 22;12(23):3928. doi: 10.3390/plants12233928 (PMC10708503; doi:10.3390/plants12233928)
Supplement: Supplementary file 1 [file plants-12-03928-s001.zip › Suppl.material_Table S1_new.xlsx]

## Sheet: Article information
SUPPLEMENTARY MATERIAL 1
Table S1. Matrix of taxa distribution in compared floras for DCA analysis
PLANTS Basel
Liverworts of Magadan: life on the edge of Beringia
Vadim A. Bakalin, Ksenia G. Klimova, Daniil A. Bakalin and Seung Se Choi

## Sheet: matrix
Table S1. Matrix of taxa distribution in compared floras for DCA analysis
Species name	WRAN	C-Chuk	B-Chuk	S-Chuk	KOLY	O-Kol	OKHO	BAK	S-Kam	BYSTR	NAL	COM	AYAN	LANZ	NAB	SCHM	PAR	ITUR	KUN	SHIK	RISH	TARD	CHAN	DEO	GAYA	JIRI
Acanthocoleus yoshinaganus (S.Hatt.) Kruijt	0	0	0	0	0	0	0	0	0	0	0	0	0	0	0	0	0	0	0	0	0	0	0	1	1	1
Acrobolbus ciliatus (Mitt.) Schiffn.	0	0	0	0	0	0	0	0	0	0	0	0	0	0	0	0	0	0	0	0	0	0	0	0	0	1
Acrolejeunea pusilla (Steph.) Grolle & Gradst.	0	0	0	0	0	0	0	0	0	0	0	0	0	0	0	0	0	0	0	0	0	0	0	0	1	1
Acrolejeunea sandvicensis (Gottsche) Steph.	0	0	0	0	0	0	0	0	0	0	0	0	0	0	0	0	0	0	0	0	0	0	1	1	1	1
Alobiellopsis parvifolia (Steph.) R.M.Schust.	0	0	0	0	0	0	0	0	0	0	0	0	0	0	0	0	0	1	0	0	0	0	0	0	0	0
Anastrophyllum assimile (Mitt.) Steph.	0	0	0	0	0	0	0	0	0	0	0	0	0	0	0	0	0	0	0	0	0	0	1	1	0	1
Anastrophyllum michauxii (F.Weber) H.Buch	0	0	0	0	0	0	0	0	0	0	0	0	1	0	1	0	0	0	1	0	0	1	1	0	0	0
Anastrophyllum sphenoloboides R.M. Schust.	0	0	1	0	0	0	0	0	0	1	0	0	0	0	0	0	0	0	0	0	0	0	0	0	0	0
Aneura maxima (Schiffn.) Steph.	0	0	0	0	0	0	0	0	0	0	0	0	0	0	0	0	0	1	1	1	1	0	0	0	1	0
Aneura pinguis (L.) Dumort.	1	1	1	1	1	1	1	1	0	1	1	1	1	0	0	1	1	1	1	1	0	1	1	1	0	1
Anthelia julacea (L.) Dumort.	1	1	1	1	1	1	1	0	1	0	0	1	0	0	0	0	1	1	0	0	0	0	1	0	0	0
Anthelia juratzkana (Limpr.) Trevis.	1	1	1	1	0	0	0	0	1	1	1	1	1	1	1	0	1	1	1	1	1	1	1	0	0	0
Apotreubia nana (S.Hatt. et Inoue) S.Hatt. et Mizut.	0	0	0	0	1	0	0	0	0	0	0	0	0	0	0	0	0	0	0	0	0	1	0	0	0	0
Arnellia fennica (Gottsche) Lindb.	1	1	1	1	1	1	0	0	0	0	0	0	0	0	0	0	0	0	0	0	0	0	0	0	0	0
Asterella cruciata (Steph.) Horik.	0	0	0	0	0	0	0	0	0	0	0	0	0	0	0	0	0	0	0	0	0	0	0	1	0	0
Asterella leptophylla (Mont.) Grolle	0	0	0	0	0	0	0	0	0	0	0	0	0	0	0	0	0	0	0	0	0	0	1	0	0	1
Asterella lindenbergiana (Corda ex Nees) Arnell	0	0	0	0	0	0	1	0	0	0	0	0	0	0	0	0	0	0	0	0	0	0	0	0	0	0
Asterella saccata (Wahlenb.) A. Evans	0	0	0	1	0	0	0	0	0	0	0	0	0	0	0	0	0	0	0	0	0	0	0	0	0	0
Barbilophozia barbata (Schmidel ex Schreb.) Loeske	0	1	1	1	1	1	1	0	1	1	0	0	1	1	1	0	0	1	0	0	1	1	1	0	0	0
Barbilophozia hatcheri (A. Evans) Loeske	1	1	1	1	1	1	1	0	1	1	1	1	1	1	0	1	1	1	0	0	0	0	0	0	0	0
Barbilophozia lycopodioides (Wallr.) Loeske	0	1	1	1	0	0	1	1	1	1	0	0	0	0	0	0	1	0	0	0	0	0	0	0	0	0
Barbilophozia rubescens (Schust. & Damsh.) Karttunen & Soederstroem	0	0	0	0	0	0	1	0	0	1	0	0	0	0	0	0	0	0	0	0	0	0	0	0	0	0
Bazzania denudata (Lindenb. et Gottsche) Trevis.	0	0	0	0	0	0	1	0	0	0	0	0	1	0	1	0	0	1	1	1	1	1	0	1	0	1
Bazzania imbricata(Mitt.) S. Hatt.	0	0	0	0	0	0	0	0	0	0	0	0	0	0	0	0	0	0	0	0	0	0	0	0	0	1
Bazzania japonica (Sande Lac.) Lindb.	0	0	0	0	0	0	0	0	0	0	0	0	0	0	0	0	0	0	0	0	0	0	0	1	0	0
Bazzania parabidentula Bakalin	0	0	0	0	0	0	0	0	0	0	0	0	0	0	0	0	0	0	0	0	0	0	1	1	0	1
Bazzania tricrenata (Wahlenb.) Lindb.	0	0	0	0	0	0	0	0	0	0	0	0	1	0	1	0	0	0	0	1	0	1	1	1	0	1
Bazzania trilobata (L.) S. Gray	0	0	0	0	0	0	1	0	0	0	0	0	0	1	1	1	0	1	1	1	1	1	0	0	0	1
Biantheridion undulifolium (Nees) Konstant. & Vilnet	1	0	1	0	1	1	0	0	0	0	0	0	0	0	0	0	0	0	0	0	0	0	0	0	0	0
Blasia pusilla L.	0	0	1	1	1	1	1	1	1	1	0	1	0	1	0	1	0	1	1	1	0	0	1	0	0	0
Blepharostoma brevirete (Bryhn & Kaal.) Vilnet & Bakalin	1	1	1	1	1	1	1	1	0	1	1	0	1	0	1	0	0	0	0	0	0	1	0	0	0	0
Blepharostoma minus Horik.	0	0	0	0	0	0	0	1	0	0	0	0	0	0	0	1	0	0	1	1	1	0	0	1	0	1
Blepharostoma neglectum Vilnet et Bakalin	0	0	0	0	0	0	1	0	1	0	0	0	0	0	0	0	0	1	0	0	0	0	0	0	0	0
Blepharostoma primum Vilnet et Bakalin	0	0	0	0	0	0	0	0	1	0	0	0	0	0	0	0	0	0	0	1	0	0	0	0	0	0
Blepharostoma pseudominus Vilnet et Bakalin	0	0	0	0	0	0	0	0	0	0	0	0	0	0	0	0	0	0	1	0	0	0	0	0	0	0
Blepharostoma trichophyllum (L.) Dumort.	1	1	1	1	1	1	1	1	0	1	1	1	1	1	1	1	1	0	0	0	1	1	1	1	0	1
Bucegia romanica Radian	1	0	1	0	0	1	0	0	0	0	0	0	0	0	0	0	0	0	0	0	0	0	0	0	0	0
Calycularia laxa Lindb. & Arnell	1	1	1	1	1	1	1	1	1	1	1	1	1	1	1	0	0	1	1	1	1	1	0	1	0	1
Calypogeia angusta Steph.	0	0	0	0	0	0	0	0	0	0	0	0	0	0	0	0	0	0	0	0	1	0	0	0	0	1
Calypogeia arguta Nees et Mont.	0	0	0	0	0	0	0	0	0	0	0	0	0	0	0	0	0	1	1	0	0	0	0	1	1	1
Calypogeia integristipula Steph.	0	0	1	1	1	1	1	1	1	1	0	1	1	1	1	1	0	1	1	1	1	1	1	0	0	0
Calypogeia japonica Steph.	0	0	0	0	0	0	0	0	0	0	0	0	0	0	0	0	0	1	0	0	0	0	0	0	0	0
Calypogeia kamchatica Bakalin, Troizk. et Maltseva	0	0	0	0	0	0	0	0	1	0	1	0	1	0	0	1	0	1	1	1	0	0	0	0	0	0
Calypogeia muelleriana (Schiffn.) Müll. Frib.	0	0	1	1	1	1	1	1	1	1	1	1	1	1	0	1	1	1	1	1	0	0	1	0	0	0
Calypogeia neesiana (C. Massal. & Carestia) Müll. Frib.	0	0	1	1	1	1	0	0	0	0	0	0	0	1	1	1	0	0	0	0	0	0	0	0	0	0
Calypogeia sphagnicola (Arnell & J. Perss.) Warnst. & Loeske	0	1	1	1	1	1	0	1	1	1	0	1	0	1	0	1	0	1	0	1	0	1	1	0	0	0
Calypogeia subalpina H. Inoue	0	0	0	0	0	0	0	0	0	0	0	0	0	0	0	0	0	1	1	1	1	0	0	0	0	0
Calypogeia suecica (Arnell et J.Perss.) Müll.Frib.	0	0	0	0	0	0	0	0	0	0	0	0	1	0	0	0	0	1	1	1	0	1	1	0	0	0
Calypogeia tosana (Steph.) Steph.	0	0	0	0	0	0	0	0	0	0	0	0	0	0	0	0	0	1	0	0	1	0	0	1	1	1
Calypogeia orientalis Buczk. & Bakalin	0	0	0	0	0	0	0	0	0	0	0	0	0	0	0	0	0	1	1	1	1	0	1	1	0	1
Cephalozia ambigua C. Massal.	1	0	1	0	0	0	0	0	1	0	0	1	0	0	0	0	0	0	0	0	0	0	0	0	0	0
Cephalozia bicuspidata (L.) Dumort.	1	1	1	1	1	1	1	1	1	1	1	1	1	1	1	1	1	1	1	1	0	1	1	0	0	1
Cephalozia lacinulata (J.B.Jack ex Gottsche et Rabenh.) Spruce	0	0	0	0	0	0	0	0	0	0	0	0	0	0	0	0	0	0	1	0	0	0	1	1	0	0
Cephalozia otaruensis Steph.	0	0	1	0	0	0	0	0	0	0	0	0	0	0	0	0	0	1	1	1	1	1	0	1	1	1
Cephaloziella arctogena (R.M. Schust.) Konstant.	0	0	1	0	1	1	1	1	0	1	0	0	0	0	0	0	1	0	1	0	0	0	0	0	0	0
Cephaloziella aspericaulis Jørg.	0	1	1	1	0	0	1	0	0	0	0	0	0	0	0	0	0	0	0	0	0	0	0	0	0	0
Cephaloziella divaricata (Sm.) Schiffn.	1	1	1	1	1	1	1	0	1	1	1	1	1	1	0	0	1	1	1	1	1	0	0	1	1	1
Cephaloziella elachista (J.B.Jack ex Gottsche et Rabenh.) Schiffn.	0	0	0	0	0	0	0	0	1	0	0	1	0	0	0	0	0	1	1	0	0	0	0	0	0	0
Cephaloziella elegans (Heeg) Schiffn.	0	0	1	0	0	0	0	0	0	1	0	0	0	0	0	0	0	0	0	0	0	0	0	0	0	0
Cephaloziella grimsulana (J.B. Jack ex Gottsche & Rabenh.) Lacout.	1	1	1	0	0	1	1	0	0	0	0	0	0	0	0	1	0	0	0	0	0	0	0	0	0	0
Cephaloziella hampeana (Nees) Schiffn. ex Loeske	1	0	1	0	1	1	1	0	0	0	0	0	0	1	1	0	0	0	0	0	0	1	0	0	1	1
Cephaloziella integerrima (Lindb.) Warnst.	0	0	0	0	0	0	0	0	0	0	0	0	0	1	0	0	0	0	0	0	0	0	0	0	0	0
Cephaloziella massalongoi (Spruce) Müll. Frib.	0	0	0	0	0	0	0	0	0	0	0	0	0	0	0	0	0	0	0	0	0	0	0	0	0	1
Cephaloziella microphylla (Steph.) Douin	0	0	0	0	0	0	0	0	0	0	0	0	0	0	0	0	0	0	0	0	0	0	0	1	1	1
Cephaloziella rubella (Nees) Schiffn.	0	0	1	0	1	1	0	0	0	1	1	0	0	1	0	1	0	0	0	0	0	1	0	0	0	0
Cephaloziella spinicaulis Douin	0	0	0	0	0	0	0	0	0	0	0	0	0	0	0	0	0	0	0	0	0	0	0	1	1	1
Cephaloziella spinigera (Lindb.) Warnst.	1	0	1	0	1	1	1	0	0	1	0	1	0	1	0	0	0	0	0	0	0	0	0	0	0	1
Cephaloziella uncinata Schust.	0	0	0	0	1	1	1	0	0	1	0	1	0	1	0	0	0	1	0	0	0	0	0	0	0	0
Cephaloziella varians (Gottsche) Steph.	1	1	1	1	1	1	1	1	1	1	1	1	1	1	0	1	1	0	0	0	0	0	0	0	0	1
Cheilolejeunea obtusifolia (Steph.) S.Hatt.	0	0	0	0	0	0	0	0	0	0	0	0	0	0	0	0	0	1	1	1	0	0	0	1	1	1
Chiloscyphus fragilis (Roth) Schiffn.	0	1	1	0	0	1	0	0	0	1	0	1	0	0	0	1	1	1	1	0	0	0	0	0	1	1
Chiloscyphus pallescens (Ehrh. ex Hoffm.) Dumort.	1	1	1	1	0	1	0	0	0	0	0	0	0	0	0	0	0	0	0	0	0	0	1	0	0	0
Chiloscyphus polyanthos (L.) Corda	1	0	1	1	1	0	0	0	1	1	1	1	0	0	1	1	0	1	1	1	1	0	0	1	1	1
Chiloscyphus rivularis (Schrad.) Hazsl.	0	0	0	0	0	0	0	0	0	0	0	1	0	0	0	0	0	1	1	0	0	0	1	0	0	0
Cladopodiella fluitans (Nees) H. Buch	0	0	1	0	0	0	1	0	0	0	0	1	0	0	0	1	0	1	1	0	0	0	0	0	0	0
Cladopodiella francisci (Hook.) Jørg.	0	0	0	0	0	0	0	0	1	1	0	1	1	0	0	0	0	1	1	0	0	0	0	0	0	0
Clevea hyalina (Sommerf.) Lindb.	0	0	1	1	1	1	0	0	0	0	0	1	0	0	0	0	1	0	0	0	0	0	0	0	0	0
Cololejeunea japonica (Schiffn.) Mizut.	0	0	0	0	0	0	0	0	0	0	0	0	0	0	0	0	0	0	0	0	0	0	0	0	1	0
Cololejeunea longifolia (Mitt.) Benedix ex Mizut.	0	0	0	0	0	0	0	0	0	0	0	0	0	0	0	0	0	0	0	0	0	0	0	1	1	1
Cololejeunea macounii (Spruce) A.Evans	0	0	0	0	0	0	0	0	0	0	0	0	0	0	0	0	0	0	1	1	0	1	0	1	0	1
Cololejeunea ornata A.Evans	0	0	0	0	0	0	0	0	0	0	0	0	0	0	0	0	0	0	0	0	0	0	0	1	0	0
Cololejeunea subkodamae Mizut.	0	0	0	0	0	0	0	0	0	0	0	0	0	0	0	0	0	0	0	1	0	0	0	0	0	0
Conocephalum japonicum (Thunb.) Grolle	0	0	0	0	0	0	0	0	1	1	0	1	0	0	0	0	1	1	1	1	1	0	0	1	1	1
Conocephalum salebrosum Szweyk., Buczk. et Odrzyk.	0	0	0	0	0	0	0	1	1	1	1	1	1	0	1	1	1	1	1	1	1	0	1	1	1	1
Crossocalyx hellerianus (Nees ex Lindenb.) Meyl.	0	0	0	0	0	1	0	0	0	0	0	0	1	1	1	0	0	1	1	1	0	1	0	0	0	0
Cryptocolea imbricata R.M. Schust.	1	0	1	1	1	1	0	1	1	1	1	0	1	0	0	0	0	0	0	0	0	1	0	0	0	0
Cryptocoleopsis imbricata Amakawa	0	0	0	0	0	0	0	0	1	1	0	0	0	0	0	0	1	1	1	0	1	0	0	0	0	0
Cryptolophocolea compacta (Mitt.) L.Söderstr.	0	0	0	0	0	0	0	0	0	0	0	0	0	0	0	0	0	0	0	0	0	0	0	0	0	1
Cylindrocolea kiaeri (Austin) Váňa	0	0	0	0	0	0	0	0	0	0	0	0	0	0	0	0	0	0	0	0	0	0	0	1	0	1
Cylindrocolea recurvifolia (Steph.) Inoue	0	0	0	0	0	0	0	0	0	0	0	0	0	0	0	0	0	0	0	0	0	0	0	1	1	1
Diplophyllum albicans (L.) Dumort.	0	1	1	1	1	1	1	1	1	1	1	1	0	1	1	0	1	1	1	1	1	1	0	1	1	1
Diplophyllum andrewsii A.Evans	0	0	0	0	0	0	0	0	0	0	0	0	0	0	0	0	0	1	1	1	1	0	0	0	0	0
Diplophyllum serrulatum (Müll.Frib.) Steph.	0	0	0	0	0	0	0	0	0	0	0	0	0	0	0	0	0	0	0	0	0	0	0	1	0	0
Diplophyllum sibiricum Vilnet & Bakalin	0	0	1	1	1	0	1	0	1	0	0	0	1	1	0	0	0	0	0	0	0	0	0	0	0	0
Diplophyllum taxifolium (Wahlenb.) Dumort.	1	1	1	1	1	1	1	1	1	1	1	1	1	1	1	1	1	1	1	1	1	1	1	1	0	1
Douinia imbricata (M. Howe) Konstant. & Vilnet	0	0	0	0	0	0	0	0	0	0	0	1	0	0	0	0	0	0	0	0	0	0	0	0	0	0
Douinia plicata (Lindb.) Konstant. & Vilnet	0	0	1	0	1	0	1	1	1	1	1	1	1	1	1	1	1	1	1	1	1	1	0	0	0	1
Drepanolejeunea angustifolia (Mitt.) Grolle	0	0	0	0	0	0	0	0	0	0	0	0	0	0	0	0	0	0	0	0	0	0	0	0	1	1
Endogemma caespiticia (Lindenb.) Konstant., Vilnet et A.V.Troitsky	0	0	1	0	1	0	1	0	1	1	1	0	0	1	0	1	0	1	1	0	0	0	0	0	0	0
Eocalypogeia schusteriana (S. Hatt. & Mizut.) R.M. Schust.	1	0	1	0	1	1	0	0	0	0	0	0	1	0	0	0	0	0	0	0	0	0	0	0	0	0
Eremonotus myriocarpus (Carrington) Lindb. & Kaal.	0	0	0	1	0	0	1	1	1	0	0	1	1	0	1	0	1	1	1	1	0	0	1	0	0	0
Fossombronia alaskana Steere & Inoue	0	0	0	1	0	1	0	0	1	0	0	0	0	0	0	0	0	1	1	1	0	0	0	0	0	0
Fossombronia japonica Schiffn.	0	0	0	0	0	0	0	0	0	0	0	0	0	0	0	0	0	0	0	1	0	0	0	0	0	0
Fossombronia pusilla (L.) Nees	0	0	0	0	0	0	0	0	0	0	0	0	0	0	0	0	0	0	0	0	0	0	1	0	0	0
Frullania aoshimensis Horik.	0	0	0	0	0	0	0	0	0	0	0	0	0	0	0	0	0	0	0	0	0	0	0	0	1	0
Frullania appendiculata Steph.	0	0	0	0	0	0	0	0	0	0	0	0	0	0	1	0	0	1	1	1	0	0	0	1	1	1
Frullania austinii J.J. Atwood, Vilnet, Mamontov & Konstant.	0	0	0	0	0	0	1	0	1	1	1	0	1	1	1	1	0	1	1	0	0	1	1	0	0	0
Frullania davurica Hampe	0	0	0	0	0	1	0	0	0	0	0	0	1	0	0	0	0	1	0	1	0	1	0	1	1	1
Frullania densiloba Steph.	0	0	0	0	0	0	0	0	0	0	0	0	0	0	0	0	0	0	0	0	0	0	0	0	1	1
Frullania dilatata (L.) Dumort.	0	0	0	0	0	0	0	0	0	1	0	0	0	0	0	0	0	0	0	0	0	0	0	0	0	0
Frullania diversitexta Steph.	0	0	0	0	0	0	0	0	0	0	0	0	0	0	0	0	0	0	0	0	0	0	0	1	1	1
Frullania ericoides (Nees ex Mart.) Mont.	0	0	0	0	0	0	0	0	0	0	0	0	0	0	0	0	0	0	0	0	0	0	0	0	1	1
Frullania fauriana Steph.	0	0	0	0	0	0	0	0	0	0	0	0	0	0	0	0	0	0	0	0	0	0	0	0	0	1
Frullania hamatiloba Steph.	0	0	0	0	0	0	0	0	0	0	0	0	0	0	0	0	0	0	0	0	0	0	0	0	0	1
Frullania ignatovii Sofronova, Mamontov & Potemkin	0	0	0	0	0	1	0	0	0	0	0	0	1	0	0	0	0	0	0	0	0	0	0	0	0	0
Frullania inflata Gottsche	0	0	0	0	0	0	0	0	0	0	0	0	0	0	0	0	0	1	0	1	0	0	0	1	1	1
Frullania kagoshimensis Steph.	0	0	0	0	0	0	0	0	0	0	0	0	0	0	0	0	0	0	0	0	0	0	0	1	0	1
Frullania koponenii S.Hatt.	0	0	0	0	0	0	0	0	0	0	0	0	0	0	0	0	0	0	1	1	0	1	1	0	0	0
Frullania muscicola Steph.	0	0	0	0	0	0	0	0	0	0	0	0	0	0	0	0	0	1	1	1	1	0	1	1	1	1
Frullania parvistipula Steph.	0	0	0	0	0	0	0	0	0	0	0	0	0	0	0	0	0	0	0	0	0	0	1	0	1	1
Frullania pedicellata Steph.	0	0	0	0	0	0	0	0	0	0	0	0	0	0	0	0	0	0	0	0	0	0	1	0	1	1
Frullania polyptera Taylor	0	0	0	0	0	0	0	0	0	0	0	0	0	0	0	0	0	0	0	0	0	0	0	1	0	1
Frullania schensiana C. Massal.	0	0	0	0	0	0	0	0	0	0	0	0	0	0	0	0	0	0	0	0	0	0	0	0	1	1
Frullania subarctica Vilnet, Borovich. & Bakalin	1	0	1	1	0	1	0	0	0	0	1	0	1	0	1	0	0	0	0	0	0	1	0	0	0	0
Frullania takayuensis Steph.	0	0	0	0	0	0	0	0	0	0	0	0	0	0	0	0	0	0	1	1	1	0	0	0	0	0
Frullania taradakensis Steph.	0	0	0	0	0	0	0	0	0	0	0	0	0	0	0	0	0	0	0	0	0	0	1	1	1	1
Frullania usamiensis Steph.	0	0	0	0	0	0	0	0	0	0	0	0	0	0	0	0	0	0	1	0	0	0	0	1	1	1
Fuscocephaloziopsis catenulata (Huebener) Váňa et L.Söderstr.subsp. nipponica (S.Hatt.) Váňa et L.Söderstr.	0	0	0	0	0	0	0	0	0	0	0	0	0	0	0	0	0	0	1	0	0	1	1	1	0	1
Fuscocephaloziopsis connivens (Dicks.) Váňa et L.Söderstr.	0	0	0	0	0	0	0	0	0	0	0	0	0	0	0	0	0	0	1	0	0	0	1	0	0	0
Fuscocephaloziopsis leucantha (Spruce) Váňa & L. Söderstr.	0	0	1	0	0	1	1	0	1	0	0	1	1	1	1	1	0	1	1	1	1	1	1	0	0	1
Fuscocephaloziopsis loitlesbergeri (Schiffn.) Váňa et L.Söderstr.	0	0	0	0	0	0	0	0	1	0	0	0	0	0	0	1	0	0	1	0	0	0	0	0	0	0
Fuscocephaloziopsis lunulifolia (Dumort.) Váňa & L. Söderstr.	0	1	1	0	1	1	1	0	1	1	0	1	1	1	1	1	1	1	1	1	0	0	1	1	0	1
Fuscocephaloziopsis pachycaulis (R.M. Schust.) Váňa & L. Söderstr.	0	0	0	0	1	0	1	0	1	1	0	1	1	0	0	0	1	1	1	0	0	0	0	0	0	0
Fuscocephaloziopsis pleniceps (Austin) Váňa & L. Söderstr.	1	1	1	1	1	1	1	1	1	1	1	1	1	0	0	1	1	1	1	0	0	1	1	0	0	0
Fuscocephaloziopsis zoopsioides (Horik.) Váňa et L.Söderstr.	0	0	0	0	0	0	0	0	0	0	0	0	0	0	0	0	0	0	0	0	0	0	1	0	0	0
Geocalyx graveolens (Schrad.) Nees	0	0	0	0	0	0	0	0	0	0	0	0	0	0	0	0	0	1	1	1	0	1	1	0	0	0
Geocalyx lancistipulus (Steph.) S.Hatt.	0	0	0	0	0	0	0	0	0	0	0	0	0	0	0	0	0	0	1	0	0	0	0	1	0	0
Gymnocolea inflata (Huds.) Dumort.	1	0	1	1	1	1	1	1	1	1	1	1	1	1	0	1	1	1	1	1	0	1	0	0	0	0
Gymnocolea marginata (Steph.) S.Hatt.	0	0	0	0	0	0	0	0	1	0	0	0	0	0	0	0	0	1	1	0	0	0	0	0	0	0
Gymnomitrion adustum Nees emend. Limpr.	0	0	0	0	0	0	0	0	1	0	0	0	0	0	0	0	0	0	1	0	0	0	0	0	0	0
Gymnomitrion alpinum (Gottsche ex Husn.) Schiffn.	0	0	0	0	0	0	0	1	0	1	1	1	0	0	0	0	1	0	0	0	0	1	0	0	0	0
Gymnomitrion brevissimum (Dumort.) Warnst.	0	0	0	0	1	0	1	1	1	1	1	1	0	0	0	0	1	0	0	0	0	0	0	0	0	0
Gymnomitrion commutatum (Limpr.) Schiffn.	0	0	0	1	1	0	1	1	1	1	0	0	1	1	0	0	0	0	0	0	1	1	1	0	0	1
Gymnomitrion concinnatum (Lightf.) Corda	1	1	1	1	1	1	1	1	1	1	0	1	1	1	1	0	1	1	1	0	1	1	0	0	0	0
Gymnomitrion corallioides Nees	1	1	1	1	1	1	1	1	1	1	0	1	1	1	0	0	0	0	0	0	0	1	0	0	0	0
Gymnomitrion faurianum (Steph.) Horik.	0	0	0	0	0	0	0	0	0	0	0	0	0	0	0	0	0	1	1	1	1	0	0	0	0	0
Gymnomitrion kamchaticum Mamontov, Vilnet et Konstant.	0	0	0	0	0	0	0	0	1	0	0	0	0	0	0	0	0	0	0	0	0	0	0	0	0	0
Gymnomitrion pacificum Grolle	0	0	1	0	0	0	1	0	1	0	0	1	0	0	0	0	1	0	0	0	0	0	0	0	0	0
Gymnomitrion parvitextum (Steph.) Mamontov, Konstant. & Potemkin	0	0	0	0	0	0	0	0	0	0	0	0	0	0	0	0	0	1	1	1	0	0	0	1	0	1
Gymnomitrion revolutum (Nees) Philib.	0	0	0	0	0	0	0	0	0	0	0	0	0	0	0	0	0	0	0	0	1	0	1	0	0	0
Haplomitrium hookeri (Sm.) Nees	0	0	0	0	0	0	0	0	0	0	0	0	0	0	0	0	0	1	0	0	0	0	0	0	0	0
Harpanthus flotovianus (Nees) Nees	0	0	1	1	0	0	1	1	0	1	1	1	0	0	0	1	1	1	1	1	0	0	0	0	0	1
Harpanthus scutatus (F. Weber et D. Mohr) Spruce	0	0	0	0	1	0	0	0	0	0	0	0	0	0	0	0	0	0	0	1	0	0	0	0	0	1
Hattoria yakushimensis (Horik.) R. M. Schust.	0	0	0	0	0	0	0	0	0	0	0	0	0	0	0	0	0	0	0	0	0	0	0	0	1	0
Hattorianthus erimonus (Steph.) R.M.Schust. et Inoue	0	0	0	0	0	0	0	0	0	0	0	0	0	0	0	0	0	1	0	1	0	0	0	1	0	1
Herbertus aduncus (Dicks.) Gray	0	0	0	0	0	0	0	0	0	0	0	0	0	0	0	0	0	0	1	1	0	0	0	1	1	1
Herbertus arcticus (Inoue & Steere) Schljakov	1	1	1	1	0	1	0	0	0	0	0	0	0	0	0	0	0	0	0	0	0	0	0	0	0	0
Herbertus buchii Juslén	0	0	0	0	0	0	0	0	0	0	0	0	0	0	0	0	0	0	0	1	0	0	0	1	0	1
Herbertus dicranus (Taylor ex Gottsche, Lindenb. et Nees) Trevis.	0	0	0	0	0	0	0	0	0	0	0	0	0	0	0	0	0	0	0	1	0	1	0	1	0	1
Heterogemma capitata (Hook.) Konstant. et Vilnet	0	0	0	0	0	0	0	0	0	0	0	0	0	0	0	1	0	0	0	0	0	0	0	0	0	0
Heterogemma laxa (Lindb.) Konstant. & Vilnet	0	0	0	0	0	0	0	0	1	0	0	0	0	0	0	0	0	0	1	0	0	0	0	0	0	0
Heteroscyphus coalitus (Hook.) Schiffn.	0	0	0	0	0	0	0	0	0	0	0	0	0	0	0	0	0	0	0	0	1	0	0	0	0	1
Heteroscyphus planus (Mitt.) Schiffn.	0	0	0	0	0	0	0	0	0	0	0	0	0	0	0	0	0	0	0	0	0	0	0	1	1	1
Hygrobiella intermedia Bakalin et Vilnet	0	0	0	0	0	0	0	0	0	1	1	0	0	0	0	0	0	1	0	1	0	0	0	0	0	0
Hygrobiella laxifolia (Hook.) Spruce	0	0	0	0	0	0	0	0	0	0	0	0	0	0	0	0	1	1	0	0	1	0	0	0	0	0
Hygrobiella squamosa Bakalin et Vilnet	0	0	0	0	0	0	0	1	1	0	0	1	0	0	0	0	0	1	1	0	0	0	0	0	0	0
Isopaches alboviridis (R.M. Schust.) Schljakov	0	0	1	1	0	0	0	0	0	0	0	0	0	0	0	0	0	0	0	0	0	0	0	0	0	0
Isopaches bicrenatus (Schmidel ex Hoffm.) H. Buch	0	0	1	0	1	1	1	0	1	0	0	0	0	0	0	0	0	0	0	0	0	0	0	0	0	0
Isopaches decolorans (Limpr.) Buch	0	0	0	0	0	0	1	0	0	1	1	0	1	1	1	1	1	1	1	0	0	0	0	0	0	0
Jubula japonica Steph.	0	0	0	0	0	0	0	0	0	0	0	0	0	0	0	0	0	0	0	0	0	0	0	1	0	1
Jubula javanica Steph.	0	0	0	0	0	0	0	0	0	0	0	0	0	0	0	0	0	0	0	0	0	0	0	1	0	1
Jungermannia afoninae Mamontov, Konstant. & Vilnet	0	0	0	0	0	0	0	0	0	0	0	0	1	0	0	0	0	0	0	0	0	0	0	0	0	0
Jungermannia atrovirens Dumort.	0	0	1	1	0	1	1	0	1	0	1	1	0	0	1	0	0	1	1	0	0	0	0	1	1	1
Jungermannia borealis Damsh. & Váňa	1	0	1	0	1	1	0	0	0	1	0	1	0	1	1	0	0	1	0	0	0	0	0	0	0	0
Jungermannia eucordifolia Schljakov	0	0	1	0	0	1	1	0	1	1	1	1	0	0	1	1	1	1	1	1	0	0	1	0	0	0
Jungermannia exsertifolia Steph.	0	0	1	1	0	0	1	1	1	0	1	1	0	1	1	1	1	1	1	1	1	1	0	1	1	1
Jungermannia polaris Lindb.	1	0	0	1	1	1	0	0	0	1	0	1	0	0	1	0	1	0	0	0	0	0	0	0	0	0
Jungermannia pumila With.	1	0	1	1	0	1	1	1	1	1	1	1	1	1	1	1	1	1	1	1	1	1	0	0	0	0
Jungermannia yamatoensis Bakalin & Furuki	0	0	0	0	0	0	0	1	0	0	0	0	0	0	0	0	0	0	0	0	0	0	0	0	0	0
Kurzia makinoana (Steph.) Grolle	0	0	0	0	0	0	0	0	0	0	0	1	0	0	0	1	0	1	1	1	0	0	0	1	0	1
Lejeuena discreta Lindb.	0	0	0	0	0	0	0	0	0	0	0	0	0	0	0	0	0	0	0	0	0	0	0	0	1	0
Lejeunea alaskana (R.M. Schust. et Steere) H. Inoue et Steere	0	0	0	0	0	1	0	0	0	0	0	0	1	0	0	0	0	0	0	0	0	1	0	0	0	0
Lejeunea compacta (Steph.) Steph.	0	0	0	0	0	0	0	0	0	0	0	0	0	0	0	0	0	0	0	0	1	0	0	1	0	1
Lejeunea flava (Sw.) Nees	0	0	0	0	0	0	0	0	0	0	0	0	0	0	0	0	0	0	0	1	0	0	0	0	0	0
Lejeunea japonica Mitt.	0	0	0	0	0	0	0	0	0	0	0	0	0	0	0	0	0	0	1	1	1	1	1	1	1	1
Lejeunea otiana S.Hatt.	0	0	0	0	0	0	0	0	0	0	0	0	0	0	0	0	0	0	0	1	0	0	0	0	1	0
Lejeunea parva (S.Hatt.) Mizut.	0	0	0	0	0	0	0	0	0	0	0	0	0	0	0	0	0	0	0	0	0	0	0	1	1	1
Lepidozia reptans (L.) Dumort.	0	0	0	1	0	0	1	0	0	1	0	0	1	1	1	1	0	1	1	1	1	1	1	1	0	1
Lepidozia subtransversa Steph.	0	0	0	0	0	0	0	0	0	0	0	0	0	0	0	0	0	0	0	0	0	0	0	0	0	1
Lepidozia vitrea Steph.	0	0	0	0	0	0	0	0	0	0	0	0	0	0	0	0	0	0	0	0	1	0	0	0	0	1
Liochlaena subulata (A.Evans) Schljakov	0	0	0	0	0	0	0	0	0	0	0	0	0	0	0	0	0	1	1	1	1	1	1	1	1	1
Lophocolea bidentata (L.) Dumort.	0	0	0	0	0	0	0	0	0	0	0	0	0	0	0	0	0	0	0	0	0	0	0	1	0	0
Lophocolea cuspidata (Nees) Limpr.	0	0	0	0	0	0	0	0	0	0	0	0	0	0	0	1	0	1	1	1	0	0	0	0	0	0
Lophocolea heterophylla (Schrad.) Dumort.	0	0	0	0	1	1	1	0	1	1	1	1	1	1	1	1	1	1	1	1	1	1	1	1	1	1
Lophocolea horikawana S.Hatt.	0	0	0	0	0	0	0	0	0	0	0	0	0	0	0	0	0	0	0	0	0	0	0	1	0	1
Lophocolea itoana Inoue	0	0	0	0	0	0	0	0	0	0	0	0	0	0	0	1	0	1	0	0	0	1	1	1	0	0
Lophocolea minor Nees	0	0	1	1	1	1	1	1	0	1	1	1	1	0	0	1	0	1	1	1	1	1	0	1	1	1
Lophozia ascendens (Warnst.) R.M.Schust.	0	0	0	0	0	0	0	0	0	0	0	0	0	0	0	0	0	0	0	0	0	0	1	0	0	0
Lophozia fuscovirens Bakalin & Vilnet	0	0	0	0	0	1	1	0	0	0	0	0	0	0	0	0	0	0	0	0	0	0	0	0	0	0
Lophozia guttulata (Lindb. & Arnell) A. Evans	0	0	0	1	1	1	1	0	1	1	1	1	1	1	1	1	0	1	1	1	0	0	0	0	0	1
Lophozia heteromorpha R.M. Schust. et Damsh.	0	0	0	0	0	1	1	1	1	1	0	0	0	0	0	0	0	0	0	0	0	0	0	0	0	0
Lophozia koreana (Bakalin, S.S. Choi & B.Y. Sun) Maltseva, Vilnet & Bakalin	0	0	0	0	0	0	0	0	0	0	0	0	0	0	0	0	0	0	0	0	0	0	0	0	0	1
Lophozia lacerata N.Kitag.	0	0	0	0	0	0	0	0	0	1	0	1	0	0	0	0	0	1	0	0	0	0	0	0	0	0
Lophozia lantratoviae Bakalin	0	0	0	0	0	1	0	1	0	1	0	0	1	0	0	0	0	1	0	0	0	1	0	0	0	0
Lophozia longiflora (Nees) Schiffn.	0	1	1	1	1	1	1	1	1	1	1	1	0	1	1	1	1	0	0	0	0	1	1	0	0	0
Lophozia murmanica Kaal.	0	1	1	0	1	1	0	1	1	1	1	0	0	0	0	0	0	0	0	0	0	0	0	0	0	0
Lophozia obscura (Bakalin) A.V. Troitsky, Bakalin & Fedosov	0	0	0	0	0	0	0	0	0	0	0	0	0	0	0	0	0	1	0	0	0	0	0	0	0	0
Lophozia pacifica Bakalin	0	0	0	0	0	0	0	0	0	0	0	1	0	0	0	0	0	0	0	0	0	0	0	0	0	0
Lophozia savicziae Schljakov	0	1	1	0	1	1	1	1	1	1	1	1	0	0	1	0	1	1	0	1	0	1	0	0	0	0
Lophozia schusteriana Schljak.	0	0	0	0	0	1	0	0	1	0	0	0	0	0	0	0	0	0	1	0	0	0	0	0	0	0
Lophozia silvicola H. Buch	0	0	0	0	1	1	1	0	1	1	0	1	1	1	1	1	0	1	1	1	0	1	0	0	0	0
Lophozia silvicoloides Kitag.	0	0	0	0	0	1	0	1	1	1	0	1	1	1	1	1	0	1	1	1	0	0	0	0	0	0
Lophozia ventricosa (Dicks.) Dumort.	1	1	1	1	1	1	1	1	1	1	1	1	1	1	0	1	1	1	1	0	0	1	1	0	0	0
Lophozia wenzelii (Nees) Steph.	1	1	1	1	1	0	1	0	0	1	1	1	0	0	1	0	1	0	1	0	1	0	1	0	0	0
Lophozia wenzelii (Nees) Steph. var. lapponica H. Buch et S.W. Arnel	0	0	0	0	0	1	0	0	0	0	0	0	0	0	0	0	0	0	0	0	0	0	0	0	0	0
Lophoziopsis excisa (Dicks.) Konstant. & Vilnet var. excisa	1	1	1	1	1	1	1	0	1	1	0	1	1	0	0	0	1	0	0	0	0	0	0	0	0	1
Lophoziopsis excisa var. elegans (R.M.Schust.) Konstant. et Vilnet	0	0	0	0	0	1	0	0	0	0	0	0	0	0	0	0	0	0	0	0	0	0	0	0	0	0
Lophoziopsis excisa var. infuscata (R.M. Schust. & Damsh.) Konstant. & Vilnet	0	0	1	0	0	0	0	0	0	0	0	0	0	0	0	0	0	0	0	0	0	0	0	0	0	0
Lophoziopsis jurensis (Meyl. ex Müll. Frib.) Mamontov & Vilnet	1	0	1	0	0	0	0	0	0	0	0	0	0	0	0	0	0	0	0	0	0	0	0	0	0	0
Lophoziopsis longidens (Lindb.) Konstant. & Vilnet	1	0	1	1	1	1	1	1	1	1	1	0	1	1	0	1	0	0	0	0	0	1	0	0	0	0
Lophoziopsis pellucida (R.M. Schust.) Konstant. & Vilnet R.M. Schust. var. pellucida	1	0	0	0	1	1	0	0	0	0	0	1	0	0	0	0	0	0	0	0	0	0	0	0	0	0
Lophoziopsis pellucida var. minor (R.M. Schust.) L. Söderstr. & Váňa	0	0	1	0	0	1	0	0	0	0	0	0	0	0	0	0	0	0	0	0	0	0	0	0	0	0
Lophoziopsis polaris (R.M. Schust.) Konstant. & Vilnet	0	1	1	1	1	1	0	0	0	0	0	0	0	0	0	0	0	0	0	0	0	0	0	0	0	0
Lophoziopsis polaris var. sphagnorum (R.M.Schust.) Konstant. et Vilnet	0	0	0	0	1	1	0	0	0	0	0	0	0	0	0	0	0	0	0	0	0	0	0	0	0	0
Lophoziopsis propagulifera (Gottsche) Konstant. et Vilnet	0	0	0	0	0	0	0	0	0	1	0	0	0	0	1	0	0	0	0	0	0	0	0	0	0	0
Lophoziopsis rubrigemma (R.M.Schust.) Konstant. et Vilnet	0	0	0	0	0	0	0	0	0	0	0	0	0	0	0	0	1	0	0	0	0	0	0	0	0	0
Makinoa crispata (Steph.) Miyake	0	0	0	0	0	0	0	0	0	0	0	0	0	0	0	0	0	0	0	0	0	0	0	1	0	1
Mannia androgyna (L.) Evans	0	0	0	0	0	0	0	0	0	0	0	0	1	0	0	0	0	0	0	0	0	0	0	0	0	0
Mannia fragrans (Balb.) Frye & L. Clark	0	1	0	1	0	0	0	0	0	0	0	0	1	0	0	0	0	0	0	0	0	0	0	0	0	0
Mannia gracilis (F. Weber) D.B. Schill & D.G. Long	1	1	1	1	0	1	0	1	0	1	0	0	0	0	1	1	0	0	0	0	0	0	0	0	0	0
Mannia pilosa (Hornem.) Frye & L. Clark	0	0	1	1	0	1	0	0	0	0	0	0	1	0	0	0	0	0	0	0	0	0	0	0	0	0
Mannia sibirica (Müll. Frib.) Frye & L. Clark	1	0	0	0	0	1	0	0	0	0	0	0	1	0	0	0	0	0	0	0	0	0	0	0	0	0
Mannia triandra (Scop.) Grolle	1	0	1	1	0	1	0	0	0	0	0	0	0	0	0	0	0	0	0	0	0	0	0	0	0	0
Marchantia alpestris (Nees) Burgeff	1	0	1	0	1	1	0	1	1	1	1	1	1	1	1	1	1	1	1	0	0	0	0	1	0	0
Marchantia latifolia Gray	1	1	1	1	1	1	1	0	1	1	1	1	0	0	1	1	1	1	1	1	1	1	0	1	0	1
Marchantia paleacea Bertol.	0	0	0	0	0	0	0	0	0	0	0	0	0	0	0	0	0	0	1	0	0	0	0	0	0	1
Marchantia polymorpha L. (= M. aquatica)	0	0	0	0	0	0	1	0	0	0	0	0	0	0	0	0	0	0	1	0	0	0	1	0	0	0
Marsupella alata S.Hatt.	0	0	0	0	0	0	0	0	0	0	0	0	0	0	0	0	0	1	1	1	1	0	0	0	0	0
Marsupella aleutica Mamontov, Vilnet, Konstant. et Bakalin	0	0	0	0	0	0	0	0	1	0	0	0	0	0	0	0	0	0	0	0	0	0	0	0	0	0
Marsupella apertifolia Steph.	0	0	0	0	0	0	0	0	1	0	1	0	0	0	0	0	0	1	0	0	0	0	0	0	0	1
Marsupella apiculata Schiffn.	0	1	0	1	1	1	1	1	1	1	0	1	0	1	0	0	1	1	1	0	0	0	0	0	0	0
Marsupella aquatica (Lindenb.) Schiffn.	0	0	1	1	0	0	0	0	0	0	0	0	0	0	1	0	0	0	0	0	0	0	0	0	0	0
Marsupella arctica (Berggr.) Bryhn & Kaal.	1	0	1	1	0	1	0	0	0	0	0	0	0	0	0	0	0	0	0	0	0	0	0	0	0	0
Marsupella boeckii (Austin) Lindb. ex Kaal.	1	0	1	0	1	0	1	1	1	1	0	1	1	1	0	0	1	0	1	1	0	1	0	0	0	0
Marsupella condensata (Ångstr. ex C. Hartm.) Lindb. ex Kaal.	1	0	1	0	1	0	1	1	1	1	1	0	0	0	0	0	0	1	0	0	0	0	0	0	0	0
Marsupella disticha Steph.	0	0	0	0	0	0	0	0	0	0	0	0	0	0	0	0	0	1	0	0	1	0	0	0	0	0
Marsupella emarginata (Ehrh.) Dumort.	1	1	1	1	1	1	1	0	1	0	0	1	1	1	0	0	1	0	0	0	0	0	0	0	0	0
Marsupella funckii (F.Weber et D.Mohr) Dumort.	0	0	0	0	0	0	0	0	0	1	1	0	0	0	1	0	0	0	1	0	0	0	0	0	0	0
Marsupella koreana Bakalin et Fedosov	0	0	0	0	0	0	0	0	0	0	0	0	0	0	0	0	0	0	0	0	0	0	0	0	0	1
Marsupella pseudofunckii S.Hatt.	0	0	0	0	0	0	0	0	0	0	0	0	0	0	0	0	0	1	1	0	0	0	0	1	1	1
Marsupella sparsifolia (Lindb.) Dumort.	0	0	0	0	0	0	0	0	0	0	0	1	0	0	0	0	0	0	0	0	0	0	0	0	0	0
Marsupella sphacelata (Giesecke ex Lindenb.) Dumort.	0	0	0	0	0	0	0	0	1	1	0	0	0	1	1	0	1	0	0	0	1	0	1	0	0	0
Marsupella sprucei (Limpr.) Bernet	0	0	1	0	1	1	1	0	1	0	0	1	1	0	1	0	1	1	0	0	0	0	0	0	0	0
Marsupella subemarginata Bakalin et Fedosov	0	0	0	0	0	0	0	0	1	0	0	0	0	0	0	0	0	0	0	0	0	0	0	0	0	0
Marsupella tubulosa Steph.	0	0	0	0	0	0	0	1	1	0	1	0	0	0	1	0	0	1	1	1	1	1	0	1	1	1
Marsupella yakushimensis (Horik.) S.Hatt.	0	0	0	0	0	0	0	0	0	0	0	0	0	0	0	0	0	0	0	0	0	0	0	1	1	1
Mesoptychia badensis (Gottsche ex Rabenh.) L. Söderstr. & Váňa	0	0	1	1	1	1	0	0	0	0	0	0	1	0	0	0	0	0	0	0	0	0	0	0	0	0
Mesoptychia bantriensis (Hook.) L. Söderstr. & Váňa	0	0	1	0	0	1	0	0	0	1	0	0	0	0	0	0	0	0	0	0	0	0	0	0	0	0
Mesoptychia collaris (Nees) L. Söderstr. & Váňa	1	1	1	1	1	1	0	0	0	0	0	0	0	0	0	0	0	0	0	0	0	0	0	0	0	0
Mesoptychia gillmanii (Austin) L. Söderstr. & Váňa	0	1	1	1	1	1	0	0	0	1	0	1	1	0	0	0	0	0	0	0	0	0	0	0	0	0
Mesoptychia heterocolpos (Thed. ex Hartm.) L. Söderstr. & Váňa var. heterocolpos	1	1	1	1	1	1	1	1	0	1	0	1	1	0	1	1	1	1	0	0	0	1	1	0	0	0
Mesoptychia heterocolpos var. arctica (S.W.Arnell) L.Söderstr. et Váňa	0	0	0	0	0	1	0	0	0	0	0	0	0	0	0	0	0	0	0	0	0	0	0	0	0	0
Mesoptychia heterocolpos var. harpanthoides (Bryhn & Kaal.) L. Söderstr. & Váňa	1	0	1	0	0	0	0	0	0	0	0	0	0	0	0	0	0	0	0	0	0	0	0	0	0	0
Mesoptychia rutheana (Limpr.) L. Söderstr. & Váňa	1	1	1	1	1	1	0	0	0	1	1	0	1	0	0	0	0	1	0	0	0	0	0	0	0	0
Mesoptychia sahlbergii (Lindb. & Arnell) A. Evans	1	1	1	1	1	1	0	0	0	0	0	0	0	0	0	0	0	0	0	0	0	0	0	0	0	0
Metacalypogeia cordifolia (Steph.) Inoue	0	0	0	0	0	0	0	0	0	0	0	0	1	0	0	0	0	1	1	1	1	1	0	1	0	1
Metasolenostoma ochotense Vilnet et Bakalin	0	0	0	0	0	0	0	0	0	0	0	0	0	1	0	0	0	1	1	1	0	0	0	0	0	0
Metasolenostoma orientale Bakalin et Vilnet	0	0	0	0	0	0	0	0	0	1	0	0	0	0	0	0	0	1	1	0	0	0	0	0	0	0
Metzgeria furcata (L.) Dumort.	0	0	0	0	0	0	0	0	0	0	0	0	0	0	0	1	0	0	0	0	0	0	1	1	0	1
Metzgeria lindbergii Schiffn.	0	0	0	0	0	0	0	0	0	0	0	0	0	0	0	0	0	1	1	1	1	1	1	1	1	1
Metzgeria pubescens (Schrank) Raddi	1	0	1	1	0	1	1	0	0	1	0	0	1	0	0	0	0	0	1	1	1	1	1	1	0	1
Metzgeria temperata Kuwah.	0	0	0	0	0	0	0	0	0	0	0	0	0	0	0	0	0	0	1	1	0	1	0	1	1	1
Microlejeunea punctiformis (Taylor) Steph.	0	0	0	0	0	0	0	0	0	0	0	0	0	0	0	0	0	0	1	1	0	0	0	1	1	1
Moerckia flotoviana (Nees) Schiffn.	0	0	0	0	0	1	0	0	1	0	1	0	0	0	0	0	0	0	0	1	0	0	0	0	0	0
Mylia anomala (Hook.) Gray	0	1	0	1	1	1	1	1	1	1	0	1	1	1	0	1	0	1	1	1	0	0	0	0	0	0
Mylia taylorii (Hook.) Gray	0	0	1	1	1	0	0	1	0	0	0	0	0	1	1	0	0	1	1	1	0	1	1	0	0	1
Mylia verrucosa Lindb.	0	0	0	0	0	0	1	0	0	0	0	0	1	0	1	1	0	1	1	1	1	1	1	0	0	1
Nardia assamica (Mitt.) Amakawa	0	0	0	0	0	0	0	0	1	0	0	0	0	1	0	0	0	1	1	1	1	0	0	1	1	1
Nardia breidleri (Limpr.) Lindb.	0	0	0	0	0	0	1	1	1	1	1	1	0	0	0	0	1	1	1	0	0	0	0	0	0	0
Nardia compressa (Hook.) Gray	0	0	0	0	0	0	0	0	1	0	0	1	0	0	0	0	1	1	1	0	0	0	0	0	0	0
Nardia geoscyphus (De Not.) Lindb.	1	1	1	1	1	1	1	1	1	1	1	1	1	1	1	0	1	1	0	0	1	0	0	0	0	0
Nardia geoscyphus (De Not.) Lindb. var. dioica Bakalin	0	0	0	0	0	0	0	0	0	0	0	0	0	0	0	0	0	0	0	1	0	0	0	0	0	0
Nardia harae Amakawa	0	0	0	0	0	0	0	0	1	0	0	0	0	0	0	0	0	1	1	1	0	0	0	0	0	0
Nardia hiroshii Amakawa	0	0	0	0	0	0	0	0	1	1	0	0	0	0	0	0	0	1	1	0	0	0	0	0	0	0
Nardia insecta Lindb.	0	0	0	1	1	1	0	0	1	1	0	0	0	0	1	1	0	0	0	1	0	1	0	0	0	0
Nardia japonica Steph.	0	1	1	1	1	0	1	0	1	1	1	1	0	1	1	1	1	1	1	1	1	0	0	0	0	0
Nardia pacifica Bakalin	0	0	0	0	0	0	0	1	1	0	1	0	0	0	0	0	0	1	0	0	0	0	0	0	0	0
Nardia scalaris Gray	0	1	1	1	1	0	1	0	0	0	0	1	0	0	0	0	1	0	0	0	1	0	0	0	0	0
Nardia subclavata (Steph.) Amakawa	0	0	0	0	0	0	0	0	0	0	0	0	0	0	0	0	0	1	1	1	1	0	0	0	0	0
Nardia unispiralis Amakawa	0	0	0	0	0	0	0	0	1	1	0	0	0	0	0	0	0	1	0	0	1	0	0	0	0	0
Neohattoria herzogii (S.Hatt.) Kamim.	0	0	0	0	0	0	0	0	0	0	0	0	0	0	0	0	0	1	1	1	0	0	0	0	0	0
Neoorthocaulis attenuatus (Mart.) L.Söderstr., De Roo et Hedd.	0	0	0	0	0	0	0	0	1	0	1	0	0	1	1	1	0	1	1	0	1	0	1	0	0	0
Neoorthocaulis binsteadii (Kaal.) L. Söderstr., De Roo & Hedd.	1	1	1	1	1	1	1	0	1	1	0	1	1	1	0	1	0	0	0	0	0	0	0	0	0	0
Neoorthocaulis floerkei (F. Weber & D. Mohr) L. Söderstr., De Roo & Hedd.	0	0	0	1	1	1	0	0	0	0	0	1	0	0	0	0	1	0	0	0	0	0	0	0	0	0
Neoorthocaulis hyperboreus (R.M. Schust.) L. Söderstr., De Roo & Hedd.	0	0	1	0	1	1	0	0	0	0	0	0	0	0	0	0	1	0	0	0	0	0	0	0	0	0
Neotrichocolea bissetii (Mitt.) S.Hatt.	0	0	0	0	0	0	0	0	0	0	0	0	0	0	0	0	0	0	0	0	0	0	0	0	0	1
Nipponolejeunea pilifera (Steph.) S.Hatt.	0	0	0	0	0	0	0	0	0	0	0	0	0	0	0	0	0	1	0	0	0	0	0	1	1	1
Nipponolejeunea subalpina (Horik.) S.Hatt.	0	0	0	0	0	0	0	0	0	0	0	0	0	0	0	0	0	1	1	1	1	0	0	0	0	0
Nowellia curvifolia (Dicks.) Mitt.	0	0	0	0	0	0	0	0	0	0	0	0	0	0	0	0	0	0	1	0	0	1	1	0	0	1
Obtusifolium obtusum (Lindb.) S.W. Arnell	0	0	0	0	1	0	0	0	0	1	0	1	0	0	0	0	0	0	1	0	0	0	1	0	0	0
Odontoschisma denudatum (Mart.) Dumort.	0	0	0	0	0	0	0	0	0	0	0	0	0	0	0	0	0	0	1	1	0	0	0	1	0	1
Odontoschisma elongatum (Lindb.) A. Evans	1	0	1	1	0	1	1	0	0	1	0	1	0	0	0	0	0	1	0	0	0	0	0	0	0	0
Odontoschisma macounii (Austin) Underw.	1	1	1	1	1	1	0	0	0	1	1	0	0	0	1	0	0	0	1	0	0	0	0	0	0	0
Odontoschisma pseudogrosseverrucosum Gradst., S.C. Aranda & Vanderp.	0	0	0	0	0	0	0	0	0	0	0	0	0	0	0	0	0	0	1	0	0	0	0	0	0	1
Oleolophozia perssonii (H.Buch et S.W.Arnell) L.Söderstr., De Roo et Hedd.	0	0	0	0	1	0	0	0	0	0	0	0	0	0	0	0	0	0	0	0	0	0	0	0	0	0
Pallavicinia levieri Schiffn.	0	0	0	0	0	0	0	0	0	0	0	0	0	0	0	0	0	1	0	0	0	0	1	0	0	0
Pallavicinia subciliata (Austin) Steph.	0	0	0	0	0	0	0	0	0	0	0	0	0	0	0	0	0	0	1	0	0	0	0	0	0	0
Pedinophyllum truncatum (Steph.) Inoue	0	0	0	0	0	0	0	0	0	0	0	0	0	0	0	0	0	1	1	1	0	0	1	1	1	1
Pellia endiviifolia (Dicks.) Dumort.	0	0	0	1	0	0	0	0	1	1	0	0	1	0	1	1	1	1	1	1	1	0	1	1	1	1
Pellia epiphylla (L.) Corda	0	0	0	1	0	0	0	0	1	0	0	0	0	0	0	0	0	1	0	0	0	0	1	0	0	0
Pellia neesiana (Gottsche) Limpr.	0	0	1	1	1	1	1	1	1	1	1	1	1	1	0	1	1	1	1	1	1	1	0	1	0	1
Peltolepis quadrata (Saut.) Müll. Frib.	0	0	1	1	0	1	1	1	1	0	1	1	1	0	1	0	0	0	0	0	1	1	0	0	0	0
Phaeoceros carolinianus (Michx.) Prosk.	0	0	0	0	0	0	0	0	0	0	0	0	0	0	0	0	0	0	1	1	0	0	0	0	0	0
Plagiochila arctica Bryhn & Kaal.	1	1	1	1	1	1	0	1	0	0	0	1	1	0	1	0	0	0	0	0	0	1	0	0	0	0
Plagiochila duthiana Steph.	0	0	0	0	0	0	0	0	0	0	0	0	0	0	0	0	0	0	0	0	0	0	1	0	0	0
Plagiochila gracilis Lindenb. et Gottsche	0	0	0	0	0	0	0	0	0	0	0	0	0	0	0	0	0	0	0	0	0	0	0	0	0	1
Plagiochila hakkodensis Steph.	0	0	0	0	0	0	0	0	0	0	0	0	0	0	0	0	0	0	0	1	0	0	0	1	1	1
Plagiochila ovalifolia Mitt.	0	0	0	0	0	0	0	0	0	0	0	0	0	0	1	1	0	1	1	1	0	1	0	1	1	1
Plagiochila parvifolia Lindenb.	0	0	0	0	0	0	0	0	0	0	0	0	0	0	0	0	0	0	0	0	0	0	0	0	0	1
Plagiochila porelloides (Torr. ex Nees) Lindenb.	0	0	1	1	0	1	1	0	0	1	0	1	1	0	0	0	0	1	1	1	1	1	1	1	1	1
Plagiochila satoi S. Hatt.	0	0	0	0	0	0	0	0	0	0	0	0	1	0	0	0	0	1	1	1	0	0	0	0	0	0
Plagiochila sciophila Nees.	0	0	0	0	0	0	0	0	0	0	0	0	0	0	0	0	0	0	0	0	0	0	1	1	1	1
Plagiochila semidecurrens (Lehm. et Lindenb.) Lindenb.	0	0	0	0	0	0	0	0	0	0	0	0	0	0	0	0	0	0	0	0	0	0	0	1	0	1
Plagiochila trabeculata Steph.	0	0	0	0	0	0	0	0	0	0	0	0	0	0	0	0	0	0	0	0	0	0	0	1	0	1
Plagiochilion mayebarae S.Hatt.	0	0	0	0	0	0	0	0	0	0	0	0	0	0	0	0	0	0	0	0	0	0	0	0	0	1
Plectocolea erecta Amakawa	0	0	0	0	0	0	0	0	0	0	0	0	0	0	0	0	0	0	0	0	0	0	1	1	1	1
Plectocolea hattoriana Amakawa	0	0	0	0	0	0	0	0	0	0	0	0	0	0	0	0	0	1	1	1	0	0	0	0	0	0
Plectocolea horikowana Amakawa	0	0	0	0	0	0	0	0	0	0	0	0	0	0	0	0	0	1	0	1	0	0	0	0	0	0
Plectocolea infusca Mitt. var. infusca	0	0	0	0	0	0	0	0	0	0	0	0	0	0	0	0	0	1	1	1	0	0	1	1	1	1
Plectocolea infusca Mitt. var. recondita Bakalin	0	0	0	0	0	0	0	0	0	0	0	0	0	0	0	0	0	1	1	1	0	0	0	0	0	1
Plectocolea kurilensis (Bakalin) Bakalin et Vilnet	0	0	0	0	0	0	0	0	0	0	0	0	0	0	0	0	0	1	1	1	0	0	0	0	0	0
Plectocolea ovalifolia (Amakawa) Bakalin et Vilnet	0	0	0	0	0	0	0	0	0	0	0	1	0	0	0	0	1	1	1	1	1	0	0	0	1	1
Plectocolea rigidula S.Hatt.	0	0	0	0	0	0	0	0	0	0	0	0	0	0	0	0	0	0	1	1	0	0	0	0	0	0
Plectocolea rosulans (Steph.) S.Hatt.	0	0	0	0	0	0	0	0	0	0	0	0	0	0	0	0	0	0	0	0	0	0	0	1	1	1
Plectocolea tortycalyx (Steph.) S. Hatt.	0	0	0	0	0	0	0	0	0	0	0	0	0	0	0	0	0	0	0	0	1	0	0	0	0	1
Plectocolea truncata (Nees) Bakalin	0	0	0	0	0	0	0	0	0	0	0	0	0	0	0	0	0	0	0	0	0	0	1	0	1	0
Plectocolea virgata Mitt.	0	0	0	0	0	0	0	0	0	0	0	0	0	0	0	0	0	0	0	0	1	0	0	1	0	1
Plectocolea vulcanicola (Schiffn.) Bakalin	0	0	0	0	0	0	0	0	1	0	0	0	0	0	0	0	0	1	1	1	0	0	0	0	0	0
Pleurocladula albescens (Hook.) Grolle	1	1	1	1	1	1	1	1	1	1	1	1	1	1	1	0	1	1	1	0	0	1	0	0	0	0
Plicanthus birmensis (Steph.) R.M.Schust.	0	0	0	0	0	0	0	0	0	0	0	0	0	0	0	0	0	0	0	0	0	0	0	1	1	1
Plicanthus hirtellus (F.Weber) R.M.Schust.	0	0	0	0	0	0	0	0	0	0	0	0	0	0	0	0	0	0	0	0	0	0	0	1	0	0
Porella acutifolia (Lehm. & Lindenb.) Trevis. subsp. tosana (Steph.) S. Hatt.	0	0	0	0	0	0	0	0	0	0	0	0	0	0	0	0	0	0	0	0	0	0	0	0	0	1
Porella caespitans (Steph.) S.Hatt.	0	0	0	0	0	0	0	0	0	0	0	0	0	0	0	0	0	0	0	0	0	0	0	1	1	1
Porella chinensis (Steph.) S.Hatt.	0	0	0	0	0	0	0	0	0	0	0	0	0	0	1	0	0	0	0	0	0	0	0	0	0	1
Porella faurieri (Steph.) S.Hatt.	0	0	0	0	0	0	0	0	0	0	0	0	0	0	0	0	0	1	1	1	1	0	0	1	0	1
Porella gracillima Mitt. (including var. urogea)	0	0	0	0	0	0	0	0	0	0	0	0	0	0	0	0	0	0	0	0	0	0	1	1	0	0
Porella grandiloba Lindb.	0	0	0	0	0	0	0	0	0	0	0	0	0	0	1	0	0	1	1	0	0	0	0	1	1	1
Porella japonica (Sande Lac.) Mitt.	0	0	0	0	0	0	0	0	0	0	0	0	0	0	0	0	0	0	0	0	0	0	0	1	0	1
Porella oblongifolia S.Hatt.	0	0	0	0	0	0	0	0	0	0	0	0	0	0	0	0	0	0	0	0	0	0	1	1	0	0
Porella platyphylla (L.) Pfeiff.	0	0	0	0	0	0	0	0	0	0	0	1	0	0	0	0	0	0	0	0	0	0	1	0	0	0
Porella ulophylla (Steph.) S.Hatt.	0	0	0	0	0	0	0	0	0	0	0	0	0	0	0	0	0	0	0	0	0	0	0	1	1	1
Porella vernicosa Lindb.	0	0	0	0	0	0	0	0	0	0	0	0	1	0	0	0	0	0	0	0	0	1	1	1	1	1
Prasanthus suecicus (Gottsche) Lindb.	0	0	1	1	1	0	0	0	0	0	0	1	1	0	0	0	1	0	0	0	0	0	0	0	0	0
Preissia quadrata (Scop.) Nees	1	1	1	1	1	1	1	1	1	1	1	1	1	0	1	0	1	1	1	1	1	1	1	0	0	0
Protochilopsis grandiretis (Lindb. ex Kaal.) A.V. Troitsky, Bakalin & Fedosov	1	1	1	1	1	1	0	1	0	1	1	0	1	0	1	0	0	0	0	0	0	1	0	0	0	0
Protolophozia elongata (Steph.) Schljakov	0	0	0	1	0	0	0	0	0	0	0	0	0	0	0	0	0	0	0	0	0	0	0	0	0	0
Protosolenostoma fusiforme (Steph.) Vilnet et Bakalin	0	0	0	0	0	0	0	0	0	0	0	0	0	0	0	0	0	0	0	0	1	0	0	0	1	1
Pseudolepicolea fryei (Perss.) Grolle & Ando	1	1	1	1	1	1	0	0	0	0	0	0	0	0	0	0	0	0	0	0	0	0	0	0	0	0
Pseudolophozia debiliformis (R.M. Schust.) Konstant. & Vilnet	0	0	0	0	1	0	1	1	1	1	1	0	1	0	1	0	0	1	1	1	0	0	0	0	0	0
Pseudolophozia sudetica (Nees ex Huebener) Konstant. & Vilnet	1	1	1	1	1	1	1	1	1	1	1	1	1	1	1	1	1	1	0	0	1	1	1	0	0	0
Pseudomoerckia blyttii (Mørch) Vilnet, Konstant., D.G. Long, N.D. Lockh. & Mamontov	0	0	0	0	0	0	0	0	0	0	0	1	0	0	0	0	1	0	0	1	0	0	0	0	0	0
Pseudotritomaria heterophylla (R.M. Schust.) Konstant. & Vilnet	0	0	0	0	1	1	0	0	0	0	0	0	1	0	0	0	0	0	0	0	0	0	0	0	0	0
Ptilidium californicum (Austin) Pearson	0	0	0	0	0	0	0	0	1	0	0	1	0	0	1	1	1	1	0	0	0	0	0	0	0	0
Ptilidium ciliare (L.) Hampe	1	1	1	1	1	1	1	0	1	1	0	1	1	1	0	0	1	1	0	1	0	1	1	0	0	0
Ptilidium pulcherrimum (G.Web.) Vain.	0	0	0	0	1	1	1	1	1	1	1	0	1	1	1	1	1	1	1	1	1	1	1	0	0	1
Radula auriculata Steph.	0	0	0	0	0	0	0	0	0	0	0	0	0	0	0	0	0	0	0	0	0	0	0	1	1	1
Radula brunnea Steph.	0	0	0	0	0	0	0	0	0	0	0	0	0	0	0	0	0	0	0	1	0	0	0	0	0	0
Radula cavifolia Hampe ex Gottsche, Lindenb. et Nees	0	0	0	0	0	0	0	0	0	0	0	0	0	0	0	0	0	0	0	0	0	0	0	1	1	0
Radula complanata (L.) Dumort.	0	1	1	1	0	1	1	1	0	0	0	1	1	0	1	1	1	1	1	1	1	1	1	0	0	0
Radula constricta Steph.	0	0	0	0	0	0	0	0	0	0	0	0	0	0	0	1	0	1	1	1	1	0	0	1	1	1
Radula fauriana Steph.	0	0	0	0	0	0	0	0	0	0	0	0	0	0	0	0	0	1	0	0	1	0	0	0	0	0
Radula japonica Gottsche	0	0	0	0	0	0	0	0	0	0	0	0	0	0	0	0	0	1	1	1	1	0	0	1	1	1
Radula obtusiloba Steph.	0	0	0	0	0	1	0	0	0	0	0	0	0	0	1	0	0	1	1	1	1	0	0	1	0	1
Radula oyamensis Steph.	0	0	0	0	0	0	0	0	0	0	0	0	0	0	0	0	0	0	0	0	0	0	0	0	1	1
Radula prolifera Arnell	1	1	1	1	0	1	0	0	0	1	1	1	1	0	0	0	0	0	0	0	0	1	0	0	0	0
Radula tokiensis Steph.	0	0	0	0	0	0	0	0	0	0	0	0	0	0	0	0	0	0	0	0	0	0	0	1	0	1
Reboulia hemisphaerica (L.) Raddi subsp. orientalis R.M.Schust.	0	0	0	0	0	0	0	0	0	0	0	0	1	0	0	0	0	1	1	1	1	1	0	0	1	1
Riccardia aeruginosa Furuki	0	0	0	0	0	0	0	0	0	0	0	1	0	0	0	0	1	1	1	0	0	0	0	0	0	0
Riccardia chamedryfolia (With.) Grolle	0	0	0	0	1	1	1	0	1	0	1	0	0	0	0	0	0	1	1	1	0	0	0	0	0	1
Riccardia changbaishanensis C.Gao	0	0	0	0	0	0	0	0	0	0	0	0	0	0	0	0	0	0	0	0	0	0	1	0	0	0
Riccardia decrescens (Steph.) S. Hatt.	0	0	0	0	0	0	0	0	1	0	1	0	0	0	0	0	0	1	1	1	1	0	0	1	0	1
Riccardia latifrons (Lindb.) Lindb.	0	0	0	0	1	1	1	0	0	1	0	1	0	1	0	0	0	0	1	1	0	1	1	0	0	0
Riccardia palmata (Hedw.) Carruth.	0	0	0	0	1	1	0	0	0	1	0	0	1	1	0	1	0	1	0	0	0	1	1	0	0	1
Riccardia subalpina Furuki	0	0	0	0	0	0	0	0	0	0	0	0	0	0	0	0	0	1	1	0	0	0	0	0	0	0
Riccardia vitrea Furuki	0	0	0	0	0	0	0	0	0	0	0	0	0	0	0	0	0	0	1	0	0	0	0	0	0	0
Riccia bifurca Hoffm.	0	0	0	1	0	0	0	0	1	0	0	0	1	0	0	0	0	0	0	0	0	0	0	0	0	0
Riccia fluitans L.	0	0	0	0	0	0	0	0	0	0	0	0	0	0	0	0	0	1	0	0	0	0	0	0	0	0
Riccia frostii Austin	0	0	0	0	1	0	0	0	0	0	0	0	0	0	0	0	0	0	0	0	0	0	1	0	0	0
Riccia glauca L.	0	0	1	0	0	0	0	0	0	0	0	0	0	0	0	0	0	0	0	0	0	0	0	0	0	0
Riccia huebeneriana Lindenb.	0	0	0	0	0	0	0	0	0	0	0	0	0	0	0	0	0	0	0	1	0	0	0	1	0	0
Riccia lamellosa Raddi	0	0	0	0	0	0	0	0	0	1	0	0	0	0	0	0	0	0	0	0	0	0	0	0	0	0
Riccia sorocarpa Bisch. s.l.	0	0	0	1	0	1	0	0	0	0	0	0	1	0	0	0	0	0	0	0	0	0	0	0	0	0
Ricciocarpos natans (L.) Corda	0	0	0	0	1	0	0	0	0	0	0	0	0	0	0	0	0	0	0	0	0	0	0	0	0	0
Saccobasis polita (Nees) H. Buch	0	0	1	1	0	1	0	0	0	1	1	1	0	0	1	0	0	0	0	0	0	0	0	0	0	0
Saccobasis polymorpha (R.M. Schust.) Schljakov	0	0	1	1	0	0	1	0	0	0	0	0	0	0	0	0	0	0	0	0	0	0	0	0	0	0
Sauteria alpina (Nees) Nees	1	1	1	1	1	1	1	1	0	1	1	1	1	0	1	0	1	0	0	0	1	1	0	0	0	0
Scapania ampliata Steph.	0	0	0	0	0	0	0	0	0	0	0	0	0	0	0	0	0	0	0	0	0	0	0	1	1	1
Scapania apiculata Spruce	0	0	0	0	0	1	0	0	0	0	0	0	0	1	1	0	0	0	1	0	0	1	1	0	0	1
Scapania brevicaulis Tayl.	1	1	1	1	1	1	0	0	0	1	0	0	0	0	0	0	0	0	0	0	0	0	0	0	0	0
Scapania carinthiaca J.B.Jack ex Lindb.	0	0	0	0	0	0	0	0	0	0	0	0	0	0	0	0	0	0	0	0	0	0	1	0	0	0
Scapania ciliata Sande Lac.	0	0	0	0	0	0	0	0	0	0	0	0	0	0	0	0	0	0	0	0	0	0	0	1	1	1
Scapania crassiretis Bryhn	0	0	1	1	1	1	0	0	0	0	0	0	1	0	1	0	0	1	0	0	0	1	0	0	0	0
Scapania curta (Mart.) Dumort.	1	1	1	0	1	1	1	1	0	1	1	1	0	0	1	0	0	1	0	0	1	0	1	0	0	1
Scapania cuspiduligera (Nees) Müll. Frib.	1	0	1	1	1	1	0	0	1	1	1	1	1	0	1	0	0	0	0	0	0	0	0	0	0	0
Scapania degenii (Schiffn) Mull.Frib.	0	0	0	0	1	1	0	0	0	0	0	0	0	0	0	0	0	0	0	0	0	0	0	0	0	0
Scapania diplophylloides Amakawa et S.Hatt.	0	0	0	0	0	0	0	0	0	0	0	0	0	0	0	0	0	1	1	1	0	1	0	0	0	0
Scapania gigantea Horik.	0	0	0	0	0	0	0	0	0	0	0	0	0	0	0	0	0	0	1	1	0	0	0	0	0	0
Scapania glaucocephala (Tayl.) Aust.	0	0	0	0	0	0	0	0	0	1	0	0	0	0	0	0	0	0	0	0	0	0	0	0	0	0
Scapania gymnostomophila Kaal.	1	0	1	1	1	1	1	0	0	0	0	0	1	0	0	0	0	0	0	0	0	1	0	0	0	0
Scapania hirosakiensis Steph.	0	0	0	0	0	0	0	0	0	0	0	0	0	0	0	0	0	1	1	1	0	0	0	0	0	0
Scapania hyperborea Jørg.	1	1	1	1	1	1	0	0	1	1	0	1	1	1	0	0	0	0	0	0	0	0	0	0	0	0
Scapania integerrima Steph.	0	0	0	0	0	0	0	0	0	0	0	0	0	0	0	0	0	0	0	0	1	0	0	1	1	1
Scapania irrigua (Nees) Nees	1	1	1	1	1	1	1	1	1	1	1	1	1	1	1	1	1	1	1	0	0	1	1	0	0	1
Scapania kaurinii Ryan	0	1	1	1	1	1	1	0	0	1	0	1	0	0	1	0	0	0	0	0	0	0	0	0	0	0
Scapania ligulifolia R.M. Schust.	0	0	1	0	0	1	0	0	0	0	0	0	0	0	0	0	0	0	0	0	0	0	0	0	0	0
Scapania lingulata H.Buch	0	0	0	0	1	1	1	0	0	1	0	1	0	0	0	0	0	1	1	0	0	1	0	0	0	0
Scapania magadanica S.-S. Choi, Bakalin & B.Y. Sun	0	0	0	0	0	0	1	0	0	1	0	0	0	0	0	0	0	0	0	0	0	0	0	0	0	0
Scapania microdonta (Mitt.) Müll. Frib.	0	0	1	1	1	1	1	1	0	0	0	0	1	1	1	0	0	0	0	0	0	1	0	0	0	0
Scapania mucronata H. Buch	0	0	0	1	1	1	1	0	1	1	0	1	1	1	0	0	1	0	0	1	0	1	1	0	0	0
Scapania obcordata (Berggr.) S.W. Arnell	1	1	1	1	1	1	1	1	1	0	1	0	0	1	0	0	0	0	0	0	0	0	0	0	0	0
Scapania obscura (Arnell et C.E.O. Jensen) Schiffn.	0	0	0	0	1	0	1	0	1	1	0	1	0	0	0	0	0	0	0	0	0	0	0	0	0	0
Scapania paludicola Loeske & Müll. Frib. var. paludicola	1	1	1	1	1	1	1	0	1	1	1	1	1	1	0	1	1	1	1	1	1	0	1	0	0	0
Scapania paludosa (Müll. Frib.) Müll. Frib.	0	0	1	0	0	0	0	1	1	1	1	1	0	0	1	1	1	1	1	1	0	0	0	0	0	1
Scapania parvidens Steph.	0	0	0	0	0	0	0	0	0	0	0	0	0	0	0	0	0	1	1	1	0	0	1	0	0	0
Scapania parvifolia Warnst.	0	0	0	0	1	1	1	1	1	1	0	1	1	1	1	1	0	1	1	1	0	1	1	0	0	0
Scapania parvitexta Steph.	0	0	0	0	0	0	0	0	1	0	0	0	0	0	0	0	0	1	1	1	1	0	0	1	1	1
Scapania praetervisa Meyl.	0	0	1	0	1	1	1	0	1	0	0	0	0	0	0	0	0	0	0	0	0	0	0	0	0	0
Scapania pseudouliginosa Potemkin, Bakalin, Vilnet et Klimova	0	0	0	0	0	0	0	0	1	0	0	0	0	0	0	0	0	0	0	0	0	0	0	0	0	0
Scapania rufidula Warnst.	0	0	0	1	0	1	1	0	0	0	0	0	1	0	0	0	0	0	0	0	0	0	0	0	0	0
Scapania scandica (Arnell & H. Buch) Macvicar	1	1	1	1	1	0	0	0	1	0	0	0	0	0	0	0	0	0	0	1	0	0	0	0	0	0
Scapania simmonsii Bryhn & Kaal.	0	1	1	1	1	1	0	0	0	0	0	0	0	0	0	0	0	0	0	0	0	0	0	0	0	0
Scapania sphaerifera H.Buch et Tuom.	0	0	0	0	1	1	1	0	0	0	0	0	1	1	1	0	0	0	0	0	0	1	0	0	0	0
Scapania spitsbergensis (Lindb.) Müll. Frib.	0	1	1	1	1	1	1	0	0	0	0	0	0	0	0	0	0	0	0	0	0	1	0	0	0	0
Scapania subalpina (Nees ex Lindenb.) Dumort.	0	0	1	1	1	1	1	1	1	1	1	1	0	1	0	1	1	1	1	0	0	1	1	0	0	1
Scapania tundrae (Arnell) H. Buch	0	0	1	0	1	0	0	0	0	1	0	0	0	0	0	0	0	0	0	0	0	0	0	0	0	0
Scapania uliginosa (Lindenb.) Dumort.	0	0	1	1	1	0	1	0	1	1	0	0	0	0	0	0	0	0	0	0	0	0	0	0	0	0
Scapania umbrosa (Schrad.) Dumort.	0	0	0	0	0	0	0	0	0	1	0	0	0	0	0	0	0	0	1	0	0	0	0	0	0	0
Scapania undulata (L.) Dumort.	1	1	1	0	1	1	1	0	1	1	1	1	0	0	0	0	1	1	1	1	1	0	0	1	1	1
Scapania zemliae S.W. Arnell	1	0	1	0	0	0	0	0	0	0	0	0	0	0	0	0	0	0	0	0	0	0	0	0	0	0
Schistochilopsis cornuta (Steph.) Konstant.	0	0	0	0	0	0	0	0	0	0	0	0	0	0	1	0	0	1	1	1	0	1	0	0	0	1
Schistochilopsis hyperarctica (R.M.Schust.) Konstant.	0	0	1	0	0	0	0	0	0	1	0	0	0	0	1	0	0	0	0	0	0	0	0	0	0	0
Schistochilopsis incisa (Schrad.) Konstant.	1	1	1	1	1	1	1	1	1	1	1	1	1	1	1	1	1	1	1	1	0	1	1	1	0	0
Schistochilopsis pacifica Bakalin	0	0	0	0	0	0	0	0	1	0	1	0	0	0	0	0	0	1	0	0	0	0	0	0	0	0
Schljakovia kunzeana (Huebener) Konstant. & Vilnet	1	1	1	1	1	1	1	1	0	1	0	1	1	1	1	0	1	0	0	0	0	0	0	0	0	0
Schljakovianthus quadrilobus (Lindb.) Konstant. & Vilnet	1	1	1	1	1	1	1	0	0	1	1	0	0	0	1	0	0	0	0	0	0	0	0	0	0	0
Solenostoma bilobum (Amakawa) Potemkin et Nyushko	0	0	0	0	0	0	0	0	0	0	0	0	0	0	0	0	0	0	1	1	1	0	0	0	0	1
Solenostoma confertissimum (Nees) Schljakov	1	1	1	0	1	1	1	0	0	1	0	0	1	1	0	0	0	0	0	0	0	1	0	0	0	0
Solenostoma cyclops (S. Hatt.) R.M. Schust.	0	0	0	0	0	0	0	0	0	0	0	0	0	0	0	0	0	0	0	0	0	0	0	0	0	1
Solenostoma emarginatum (Amakawa) Váňa	0	0	0	0	0	0	0	0	0	0	0	0	0	0	0	0	0	0	1	0	0	0	0	1	0	0
Solenostoma hokkaidense (Váňa) Váňa, Hentschel et Heinrichs	0	0	0	0	0	0	0	0	0	0	0	0	0	0	0	0	0	1	1	1	1	0	0	0	0	0
Solenostoma hyalinum (Lyell) Mitt.	0	0	1	0	0	0	0	0	1	1	0	1	0	0	1	1	0	1	1	1	0	0	0	1	0	0
Solenostoma jirisanense Bakalin et S.S. Choi	0	0	0	0	0	0	0	0	0	0	0	0	0	0	0	0	0	0	0	0	0	0	0	0	0	1
Solenostoma koreanum Steph.	0	0	0	0	0	0	0	0	0	0	0	0	0	0	0	0	1	0	0	0	0	0	0	0	0	0
Solenostoma minutissimum (Amakawa) Bakalin, Vinet et Furuki	0	0	0	0	0	0	0	0	0	1	0	0	0	0	0	0	0	0	0	0	1	0	0	0	0	0
Solenostoma obovatum (Nees) R.M. Schust	0	0	0	0	0	0	0	0	0	0	0	1	0	0	0	1	1	0	0	0	0	0	1	0	0	0
Solenostoma obscurum (A. Evans) R.M. Schust.	0	0	0	0	0	0	1	0	1	0	0	0	1	0	0	0	0	0	0	0	0	1	0	0	0	0
Solenostoma pseudopyriflorum Bakalin et Vilnet	0	0	0	0	0	0	0	0	0	0	0	0	0	0	1	1	0	1	1	1	0	1	0	0	0	0
Solenostoma pusillum (C.E.O. Jensen) Steph.	0	0	0	0	1	0	1	0	0	1	1	0	0	0	0	0	0	0	0	0	0	0	0	0	0	0
Solenostoma pyriflorum Steph.	0	0	0	0	0	0	0	0	0	0	0	0	0	0	0	0	0	0	0	0	1	0	1	1	1	1
Solenostoma rishiriense Amakawa	0	0	0	0	0	0	0	0	0	0	0	0	0	0	1	0	0	0	0	0	0	0	0	0	0	0
Solenostoma rossicum Bakalin & Vilnet	0	0	0	0	1	0	1	1	1	0	1	0	1	1	0	0	0	1	1	1	0	1	0	0	0	0
Solenostoma rotundatum Amakawa	0	0	0	0	0	0	0	0	0	0	0	0	0	0	0	0	0	1	1	0	0	0	0	0	1	1
Solenostoma rubrum (Gottsche ex Underw.) R.M. Schust.	0	0	1	0	0	0	0	0	0	0	0	0	0	0	0	0	0	0	0	0	0	0	0	0	0	0
Solenostoma sphaerocarpum (Hook.) Steph.	1	1	1	1	1	1	1	1	1	1	1	0	0	0	1	0	0	0	0	0	0	0	1	0	0	0
Solenostoma sphaerocarpum (Hook.) Steph. var. nanum (Nees) Mull. Frib. in Rabenh.	0	0	0	0	0	0	0	0	0	1	0	1	0	0	0	0	0	0	0	0	0	0	0	0	0	0
Solenostoma subellipticum (Lindb. ex Heeg) R.M. Schust.	0	0	1	1	1	1	1	1	1	1	1	1	0	0	1	0	1	1	0	0	0	0	1	0	0	0
Solenostoma sunii Bakalin & Vilnet	0	0	0	0	0	0	0	0	0	0	0	0	0	0	0	0	0	0	0	0	0	0	0	0	1	1
Sphenolobus cavifolius (H. Buch & S.W. Arnell) Müll. Frib.	0	0	1	0	1	1	0	0	0	1	0	0	0	0	0	0	0	0	0	0	0	0	0	0	0	0
Sphenolobus minutus (Schreb. ex Cranz) Berggr.	1	1	1	1	1	1	1	1	1	1	0	1	1	1	1	1	1	1	1	1	1	1	1	0	0	0
Sphenolobus saxicola (Schrad.) Steph.	0	0	1	1	1	1	1	0	0	1	0	0	1	1	1	1	0	0	0	0	0	1	1	0	0	1
Syzygiella autumnalis (DC.) K. Feldberg, Váňa, Hentschel & Heinrichs	0	0	1	0	0	0	0	0	0	0	0	0	0	0	1	0	0	1	1	1	1	0	1	1	1	1
Tetralophozia pusilla	0	0	0	0	0	0	0	0	0	0	0	0	0	0	0	0	0	0	0	0	0	0	0	1	0	1
Tetralophozia setiformis (Ehrh.) Schljakov	1	1	1	1	1	1	1	1	1	1	0	0	1	1	0	0	1	0	0	0	0	1	0	0	0	0
Trichocolea tomentella (Ehrh.) Dumort.	0	0	0	0	0	0	0	0	0	0	0	0	0	0	0	0	0	0	1	1	0	0	0	1	0	1
Trichocoleopsis sacculata (Mitt.) S.Okamura	0	0	0	0	0	0	0	0	0	0	0	0	0	0	0	0	0	0	0	0	0	0	0	1	1	1
Trilophozia quinquedentata (Huds.) Bakalin	1	1	1	1	1	1	1	1	1	1	1	1	1	1	1	1	1	1	1	1	1	1	1	0	0	1
Tritomaria exsecta (Schmid. ex Schrad.) Loeske	0	0	0	0	0	1	0	0	0	0	0	0	1	1	1	0	0	1	1	1	1	1	1	0	0	1
Tritomaria exsectiformis (Breidl.) Schiffn. ex Loeske	0	0	1	1	1	1	1	0	0	1	0	0	0	1	0	0	0	0	0	0	0	0	1	0	0	0
Tritomaria scitula (Taylor) Jørg.	1	1	1	1	1	1	0	0	0	0	0	0	1	0	0	0	0	0	0	0	0	0	0	0	0	0
Wiesnerella denudata (Mitt.) Steph.	0	0	0	0	0	0	0	0	0	0	0	0	0	0	0	0	0	1	0	1	0	0	0	0	0	0
Xenochila integrifolia (Mitt.) Inoue	0	0	0	0	0	0	0	0	0	0	0	0	0	0	0	0	0	0	0	0	0	0	0	1	1	1
TOTAL	85	78	155	126	141	158	127	78	132	145	84	121	115	84	100	78	85	183	179	148	92	106	104	125	88	176
