# Supplementary material for: Liverworts of Magadan: Life on the Edge of Beringia
Source: Plants (Basel). 2023 Nov 22;12(23):3928. doi: 10.3390/plants12233928 (PMC10708503; doi:10.3390/plants12233928)
Supplement: Supplementary file 1 [file plants-12-03928-s001.zip › Suppl.material_Table S2.xlsx]

## Sheet: Article information
SUPPLEMENTARY MATERIAL 2
Table S2. Normalized values of DCA for each compared flora
PLANTS Basel
Liverworts of Magadan: life on the edge of Beringia
Vadim A. Bakalin, Ksenia G. Klimova, Daniil A. Bakalin and Seung Se Choi

## Sheet: TableS2
Table S2. Normalized values of DCA for each compared flora																														339
	Axis 1	Axis 2	Axis 3																											JIRI
WRAN	-78	280	218
C-Chuk	13	290	234
B-Chuk	78	276	231
S-Chuk	100	319	215
KOLY	116	308	222
O-Kol	118	312	192
OKHO	208	294	218
BAK	220	247	206
S-Kam	250	145	170
BYSTR	208	242	250
NAL	242	211	232
COM	233	253	221
AYAN	234	360	169
LANZ	238	343	216
NAB	270	350	243
SCHM	278	330	164
PAR	236	238	287
ITUR	333	101	192
KUN	365	158	116
SHIK	384	0	141
RISH	385	196	450
TARD	291	406	162
CHAN	361	487	190
DEO	517	343	0
GAYA	641	269	263
JIRI	475	310	339
