# Supplementary material for: Liverworts of Magadan: Life on the Edge of Beringia
Source: Plants (Basel). 2023 Nov 22;12(23):3928. doi: 10.3390/plants12233928 (PMC10708503; doi:10.3390/plants12233928)
Supplement: Supplementary file 1 [file plants-12-03928-s001.zip › Suppl.material_Table S3.xlsx]

## Sheet: Article information
SUPPLEMENTARY MATERIAL 3
Table S3. Distances between the compared floras in arbitrary units based on the DCA analysis
PLANTS Basel
Liverworts of Magadan: life on the edge of Beringia
Vadim A. Bakalin, Ksenia G. Klimova, Daniil A. Bakalin and Seung Se Choi

## Sheet: TableS3
Table S3. Distances between the compared floras in arbitrary units based on the DCA analysis
	WRAN	C-Chuk	B-Chuk	S-Chuk	KOLY	O-Kol	OKHO	BAK	S-Kam	BYSTR	NAL	COM	AYAN	LANZ	NAB	SCHM	PAR	ITUR	KUN	SHIK	RISH	TARD	CHAN	DEO	GAYA	JIRI
WRAN
C-Chuk	92.9355
B-Chuk	156.592	66.5582
S-Chuk	182.247	93.6536	50.8822
KOLY	196.051	105.247	50.4876	20.6398
O-Kol	200.29	115.209	66.4605	30.0333	30.3315
OKHO	286.342	195.696	131.883	110.896	93.145	95.3939
BAK	300.062	213.265	147.071	140.232	121.626	121.758	49.97
S-Kam	357.929	285.114	224.646	234.096	217.322	214.002	162.077	112.25
BYSTR	290.283	201.457	135.709	137.179	116.636	127.922	61.0574	45.8803	132.563
NAL	327.654	242.252	176.414	179.212	159.327	164.854	90.78	49.558	90.9065	49.4065
COM	312.184	223.468	157.016	148.597	129.287	132.465	48.1144	20.7364	120.64	39.8372	44.3396
AYAN	325.799	240.761	187.713	147.489	139.417	127.628	86.2148	119.725	215.597	145.468	161.969	118.971
LANZ	322.225	231.858	174.109	140.075	127.063	126.242	57.4891	98.1835	203.627	110.711	133.026	90.2774	50.1398
NAB	355.85	264.064	206.116	175.057	161	164.77	87.2067	120.325	218.527	124.728	142.218	106.123	82.8975	42.45
SCHM	363.527	276.993	217.727	185.489	173.47	163.426	95.4568	109.622	187.203	141.563	141.707	105.844	53.4883	66.8805	81.8841
PAR	324.224	235.036	171.884	173.899	153.379	168.597	93.1719	83.0542	150.113	46.5725	61.563	67.7495	169.741	126.768	125.044	159.239
ITUR	449.041	374.012	311.723	319.909	301.393	301.241	231.409	185.151	96.4832	197.155	148.26	184.242	278.228	261.084	261.861	237.171	192.881
KUN	470.677	394.02	330.935	325.495	309.414	300.834	231.407	192.473	127.711	222.847	177.184	193.582	246.524	245.671	249.034	198.638	228.653	100.245
SHIK	545.686	479.99	421.796	433.466	416.232	413.16	351.199	303.529	199.555	318.467	270.122	305.303	391.004	380.25	381.969	347.369	316.013	124.109	161.09
RISH	524.642	440.314	385.5	389.331	369.985	388.985	307.826	298.935	315.002	271.007	261.147	280.703	358.689	313.008	282.471	333.468	224.798	279.809	336.749	365.921
TARD	393.92	309.716	258.902	216.469	209.354	199.161	150.23	179.605	264.322	203.787	212.899	173.937	73.5799	98.4581	100.688	77.1298	216.504	309.336	262.861	417.044	368.619
CHAN	486.163	402.305	355.374	311.4	305.107	299.463	247.875	278.814	360.118	295.015	303.481	268.516	180.829	191.157	172.798	179.483	295.017	387.019	337.243	489.999	390.969	110.657
DEO	636.803	558.194	500.571	469.777	459.685	443.876	381.321	373.98	373.354	410.1	383.24	370.941	330.059	352.841	346.565	290.148	415.157	359.561	266.055	393.978	491.46	285.112	284.907
GAYA	720.491	629.02	563.952	545.422	528.041	529.546	436.049	425.41	420.602	434.036	404.383	410.468	427.511	412.425	380.266	381.171	406.893	357.951	331.822	391.528	325.321	389.191	362.289	300.035
JIRI	566.877	474.204	412.83	395.072	377.59	386.085	293.575	294.42	326.207	289.541	274.844	275.204	299.134	269.048	229.872	264.261	254.969	292.325	291.433	378.926	182.803	272.765	257.926	343.182	187.118
